# Supplementary material for: Mechanics Underpinning Phase Separation of Hydrogels
Source: Macromolecules. 2023 Jan 5;56(2):426–39. doi: 10.1021/acs.macromol.2c02356 (PMC9879212; doi:10.1021/acs.macromol.2c02356)
Supplement: Supplementary file 1 — ma2c02356_si_001.zip [file ma2c02356_si_001.zip]

Archive with 8 entries (7 files):
- simulation videos/
- __MACOSX/._simulation videos
- simulation videos/.DS_Store
- __MACOSX/simulation videos/._.DS_Store
- simulation videos/Video S2.gif
- __MACOSX/simulation videos/._Video S2.gif
- simulation videos/Video S1.gif
- __MACOSX/simulation videos/._Video S1.gif
